# Supplementary material for: Genome-Wide Identification and Bioinformatics Characterization of Superoxide Dismutases in the Desiccation-Tolerant Cyanobacterium Chroococcidiopsis sp. CCMEE 029
Source: Front Microbiol. 2021 May 28;12:660050. doi: 10.3389/fmicb.2021.660050 (PMC8193680; doi:10.3389/fmicb.2021.660050)
Supplement: Supplementary file 1 [file Data_Sheet_1.XLSX]

## Sheet: Table S1
Uniprot	Organism
A0A2Z6UPV3	Microcystis aeruginosa Sj
A0A2H6L466	Microcystis aeruginosa NIES-87
I4GB13	Microcystis aeruginosa PCC 9443
B0JGF5	Microcystis aeruginosa (strain NIES-843)
I4GUX4	Microcystis aeruginosa PCC 9806
I4FU17	Microcystis aeruginosa PCC 9717
I4HL15	Microcystis aeruginosa PCC 9809
B1WXY3	Crocosphaera subtropica (strain ATCC 51142 / BH68)
P77968	Synechocystis sp. (strain PCC 6803 / Kazusa)
A0A068N1M3	Synechocystis sp. (strain PCC 6714)
B1XMR6	Synechococcus sp. (strain ATCC 27264 / PCC 7002 / PR-6)
A0A1Q2TVM2	Synechococcus sp. NIES-970
Q8DIR2	Thermosynechococcus elongatus (strain BP-1)
V5V5R4	Thermosynechococcus sp. NK55a
P18655	Synechococcus elongatus (strain PCC 7942 / FACHB-805)
A0A0H3K1N4	Synechococcus sp. (strain ATCC 27144 / PCC 6301 / SAUG 1402/1)
V5V6U1	Thermosynechococcus sp. NK55a
Q3MD68	Trichormus variabilis (strain ATCC 29413 / PCC 7937)
P50060	Leptolyngbya boryana (Plectonema boryanum)
A0A0P4UTP6	Leptolyngbya sp. NIES-2104
A0A0F6PMV4	Chrysosporum ovalisporum ILC-164
A0A218Q9F3	Nodularia sp. NIES-3585
A0ZFH8	Nodularia spumigena CCY9414
B2J0S3	Nostoc punctiforme (strain ATCC 29133 / PCC 73102)
A0A1Z4L735	Nostoc linckia NIES-25
A0A1J0ADU4	Gloeomargarita lithophora Alchichica-D10
P50058	Leptolyngbya boryana (Plectonema boryanum)
A0A2W1JHI3	Acaryochloris sp. RCC1774
I4GRU2	Microcystis aeruginosa PCC 9806
I4F686	Microcystis aeruginosa PCC 9432
A0A2Z6UG94	Microcystis aeruginosa Sj
I4IDM1	Microcystis sp. T1-4
A0A2Z6V1C7	Microcystis aeruginosa NIES-1211
I4IRK9	Microcystis aeruginosa PCC 9701
I4GHS4	Microcystis aeruginosa PCC 7941
I4I5S6	Microcystis aeruginosa PCC 9808
A0A1X9LDV4	Microcystis aeruginosa PCC 7806SL
A8YDM1	Microcystis aeruginosa PCC 7806
L8NQT7	Microcystis aeruginosa DIANCHI905
L7EAP7	Microcystis aeruginosa TAIHU98
sodA2.1	Chroococcidiopsis sp. 029
sodA2.2	Chroococcidiopsis sp. 029
P50059	Leptolyngbya boryana (Plectonema boryanum)
A0A1Z4TLP3	Fischerella sp. NIES-4106
A0A1Z4R4M4	Calothrix sp. NIES-4101
