# Supplementary material for: Genome-Wide Identification and Bioinformatics Characterization of Superoxide Dismutases in the Desiccation-Tolerant Cyanobacterium Chroococcidiopsis sp. CCMEE 029
Source: Front Microbiol. 2021 May 28;12:660050. doi: 10.3389/fmicb.2021.660050 (PMC8193680; doi:10.3389/fmicb.2021.660050)
Supplement: Supplementary file 2 [file Data_Sheet_2.XLSX]

## Sheet: S2
Uniprot	Organism
U7QPH7	Lyngbya aestuarii BL J
A0YLG4	Lyngbya sp. (strain PCC 8106)
A0A0C1RAC2	Tolypothrix bouteillei VB521301
A0A139WSG0	Scytonema hofmannii PCC 7110
A0A0D6YGZ1	Hapalosiphonaceae
A0A328IEK5	Hapalosiphonaceae cyanobacterium JJU2
A0A1Z4TMS9	Fischerella sp. NIES-4106
A0A0M0SLM0	Hapalosiphon sp. MRB220
A0A2N6K8J8	Fischerella muscicola CCMEE 5323
A0A2N6KBW0	Fischerella thermalis CCMEE 5268
A0A2N6LW65	Fischerella thermalis CCMEE 5319
A0A2N6LC64	Fischerella thermalis CCMEE 5318
A0A0C2LC09	Scytonema tolypothrichoides VB-61278
A0A1Y0RX05	Nostocales cyanobacterium HT-58-2
A0A1Z4ILX5	Scytonema sp. HK-05
A0A1Z4PUX8	Scytonema sp. NIES-4073
SodC	Chroococcidiopsis sp. 029
K9U7N7	Chroococcidiopsis thermalis (strain PCC 7203)
A0A2T1FIB2	Cyanosarcina cf. burmensis CCALA 770
A0A2P8QRM2	Chroococcidiopsis sp. CCALA 051
A0A254WLB2	cyanobacterium TDX16
A0A218QEZ2	Tolypothrix sp. NIES-4075
A0A0C1YBC0	Hassallia byssoidea VB512170
A0A2Z6CW22	Nostoc sp. HK-01
K9QGS9	Nostoc sp. PCC 7107
A0A0M3V6Y2	Nostoc piscinale CENA21
